# Supplementary material for: Towards Long-Term Stable Polyimide-Based Flexible Electrical Insulation for Chronically Implanted Neural Electrodes
Source: Micromachines (Basel). 2021 Oct 20;12(11):1279. doi: 10.3390/mi12111279 (PMC8619170; doi:10.3390/mi12111279)
Supplement: Supplementary file 1 [file micromachines-12-01279-s001.zip]

Archive with 1 entries (1 files):
- IMSAS_IDS_PI_TEST.gds
